# Supplementary material for: Total infectome characterization of respiratory infections in pre-COVID-19 Wuhan, China
Source: PLoS Pathog. 2022 Feb 17;18(2):e1010259. doi: 10.1371/journal.ppat.1010259 (PMC8853501; doi:10.1371/journal.ppat.1010259)
Supplement: S1 Table — (XLSX) [file ppat.1010259.s001.xlsx]

## Sheet: S1 Table
S1 Table. Correlation among unordered categorical variables and pathogen abundance.
Note: 1. In Section A-B, Wilcoxon rank-sum test was used to determine the effect of gender and disease severity on pathogen abundance. NA, not available (occurrs when the dependant variables only found in one group)
2. In Section C, Pairwise correlations between age, sampling time and pathogen abundance were calculated using Pearson correlation method. Only pathogens identified in at least 1% of total samples were considered for calculation.
3. Chi-squared test was used to test the correlation between gender and disease severity.
4. All P values were adjusted using BH method.
A. Gender				B. Disease severity				C. Parwise correlations (none of the correlations was statistical significant)
Name	P-value	adj.P-value		Name	P-value	adj.P-value			sampling.time	age	ENV-D	HRV	IVA	IVB	HPIV3	HMPV	229E	Acinetobacter.baumannii	A.lwoffii	Escherichia.coli	Mycoplama.pneumoniae	M.orale	Haemophilus.influenzae	Pseudomonas.aeruginosa	Staphylococcus.aureus
Year.and.quarter	0.6003	0.8537		Year.and.quarter	0.9155	0.9155		sampling.time	1	0.0942595	-0.572779	0.311806	0.0773961	0.762354	0.281269	0.526238	0.792582	-0.478935	0.0631601	-0.0656506	0.723941	0.460061	-0.0656568	0.377506	0.0201842
age	0	0		age	0.1947	0.4013		age	0.0942595	1	-0.390744	0.0438631	-0.267571	0.270106	-0.0208331	0.423439	0.688678	-0.405167	0.645151	-0.0323775	0.421553	0.457881	0.0164944	0.130985	0.250704
ENV-D	NA	NA		ENV-D	NA	NA		ENV-D	-0.572779	-0.390744	1	0	0	0	0	0	0	0	0	-0.744998	0	0	0	0	0
HRV	0.5964	0.8537		HRV	0.3401	0.4571		HRV	0.311806	0.0438631	0	1	0	0	0	-1	0	0	0	-0.384875	0	0	-0.770933	1	-0.375392
IVA	0.8264	0.8957		IVA	0.102	0.4013		IVA	0.0773961	-0.267571	0	0	1	-1	0	0	0	0	0	-0.535135	0	1	0	0	0
IVB	0.505	0.8537		IVB	0.1266	0.4013		IVB	0.762354	0.270106	0	0	-1	1	0	0	0	0	0	-0.0641275	0	0	0	0	0
HPIV1	NA	NA		HPIV1	NA	NA		HPIV3	0.281269	-0.0208331	0	0	0	0	1	0	0	0	0	-0.369245	0	0	-1	-0.990937	0
HPIV3	0.8494	0.8957		HPIV3	0.1015	0.4013		HMPV	0.526238	0.423439	0	-1	0	0	0	1	0	0	0	-0.337921	0	0	0	0	0
HPIV4	0.1213	0.4448		HPIV4	NA	NA		229E	0.792582	0.688678	0	0	0	0	0	0	1	0	0	-0.328636	0	0	0	0	0
HMPV	0.0771	0.4241		HMPV	0.6171	0.7702		Acinetobacter.baumannii	-0.478935	-0.405167	0	0	0	0	0	0	0	1	0	0.258641	0	0	0	1	0
RSV	NA	NA		RSV	0.1797	0.4013		A.lwoffii	0.0631601	0.645151	0	0	0	0	0	0	0	0	1	0.900316	0	0	0	0	1
229E	0.0495	0.4241		229E	0.7697	0.8102		Escherichia.coli	-0.0656506	-0.0323775	-0.744998	-0.384875	-0.535135	-0.0641275	-0.369245	-0.337921	-0.328636	0.258641	0.900316	1	-0.602933	0.0548377	0.274996	0.0765787	0.595832
NL63	NA	NA		NL63	NA	NA		Mycoplama.pneumoniae	0.723941	0.421553	0	0	0	0	0	0	0	0	0	-0.602933	1	1	0	0	0
OC43	0.6547	0.8537		OC43	0.1797	0.4013		M.orale	0.460061	0.457881	0	0	1	0	0	0	0	0	0	0.0548377	1	1	0	0	0
HKU1	0.1797	0.5648		HKU1	0.6547	0.7702		Haemophilus.influenzae	-0.0656568	0.0164944	0	-0.770933	0	0	-1	0	0	0	0	0.274996	0	0	1	0	0
HSV1	NA	NA		HSV1	0.2207	0.4013		Pseudomonas.aeruginosa	0.377506	0.130985	0	1	0	0	-0.990937	0	0	1	0	0.0765787	0	0	0	1	0
CMV	NA	NA		CMV	NA	NA		Staphylococcus.aureus	0.0201842	0.250704	0	-0.375392	0	0	0	0	0	0	1	0.595832	0	0	0	0	1
EBV	NA	NA		EBV	0.3173	0.4571
Acinetobacter.baumannii	0.4795	0.8537		Acinetobacter.baumannii	0.1573	0.4013		D. Correlation between gender and disease severity
A.lwoffii	0.8815	0.8957		A.lwoffii	NA	NA			mild	severe
A.pittii	NA	NA		A.pittii	NA	NA		male	219	18
Chlamydia.psittaci	NA	NA		Chlamydia.psittaci	NA	NA		female	162	9
Escherichia.coli	0.8957	0.8957		Escherichia.coli	0.05	0.4013
Klebsiella.pneumoniae	NA	NA		Klebsiella.pneumoniae	0.2207	0.4013		Pearson's Chi-squared test with Yates' continuity correction
Moraxella.catarrhalis	0.3173	0.6981		Moraxella.catarrhalis	NA	NA		X-sequared=0.53736, df=1, p-value=0.4635
Mycobacterium.tuberculosis	0.3173	0.6981		Mycobacterium.tuberculosis	NA	NA
Mycoplama.pneumoniae	0.8501	0.8957		Mycoplama.pneumoniae	0.3428	0.4571
M.orale	0.1213	0.4448		M.orale	0.6985	0.7761
M.hominis	NA	NA		M.hominis	NA	NA
Haemophilus.influenzae	0.4597	0.8537		Haemophilus.influenzae	NA	NA
Legionella.pneumophila	NA	NA		Legionella.pneumophila	NA	NA
Pseudomonas.aeruginosa	0.6597	0.8537		Pseudomonas.aeruginosa	0.1606	0.4013
Staphylococcus.aureus	0.071	0.4241		Staphylococcus.aureus	NA	NA
Streptococcus.pneumoniae	0.3173	0.6981		Streptococcus.pneumoniae	0.3173	0.4571
Ureaplasma.parvum	NA	NA		Ureaplasma.parvum	NA	NA
Candida.albican	NA	NA		Candida.albican	NA	NA
C.tropicalis.(mito)	NA	NA		C.tropicalis.(mito)	NA	NA
Aspergillus	NA	NA		Aspergillus	NA	NA
