# Supplementary material for: Total infectome characterization of respiratory infections in pre-COVID-19 Wuhan, China
Source: PLoS Pathog. 2022 Feb 17;18(2):e1010259. doi: 10.1371/journal.ppat.1010259 (PMC8853501; doi:10.1371/journal.ppat.1010259)
Supplement: S2 Table — (XLSX) [file ppat.1010259.s002.xlsx]

## Sheet: S2 Table
S2 Table. Primers used for RNA virus confirmation in qRT-PCR assays.
Pathogen	Notes	Primer name	Primer sequences	Gene
Influenza A virus	Cover all subtypes of Influenza A virus	1011FluA-Fv1	GACCRATCCTGTCACCTCTGAC	M
		1011FluA-Rv1	AGGGCATTYTGGACAAAKCGTCTA
		1011FluA-Pv1	TGCAGTCCTCGCTCACTGGGCACG
		1011FluA-Fv*	CTTCTAACCGAGGTCGAAACGTA	M
		1011FluA-Rv*	GGTGACAGGATTGGTCTTGTCTTTA
		1011FluA-Pv*	TCAGGCCCCCTCAAAGCCGAG
		1012FluA-Fv1	GGARTGGMTAAAGACAAGACCAATC	M
		1012FluA-Rv1	GGCRTTYTGGACAAASCGTCTAC
		1012FluA-Pv1	AGTCCTCGCTCACTGGGCACGGT
Influenza B virus	Cover all types of Influenza B virus	1081FluB-Fv1	CCCACCRAGCAACAAACG	NP
		1081FluB-Rv1	CCTTCCGACATCAGCTTCACT
		1081FluB-Pv1	CCCGGAACCCATCCCCGGA
		1082FluB-Fv2	TGCCTACYTGCTTTMMYTRACA	M1
		1082FluB-Rv2	CCRAACCAACARTGTAAYTTTTCTG
		1082FluB-Pv2	TGCTTTGCCTTCTCCA
		1083FluB-Fv*	AGACCAGAGGGAAACTATGCCC	HA
		1083FluB-Rv*	TCCGGATGTAACAGGTCTGACTT
		1083FluB-Pv*(Victoria)	CAGACCAAAATGCACGGGGAAHATACC
		1083FluB-Pv*(Yamagata)	CAGRCCAATGTGTGTGGGGAYCACACC
Human metapneumoviruses	set A	1101HMPV-Fv1	CATAYAARCATGCTATATTAAAAGAGTCTC	N
		1101HMPV-Rv1	CCTATYTCTGCAGCATATTTGTAATCAG
		1101HMPV-Pv1	TGYAATGATGARGGTGTCACTGCRGTTG
	set B	1106HMPV-Fv1	TCAARATGATTATGAGTAATTAAAAA	N-P
		1106HMPV-Rv1	GCYGCTTCATTACCCATGAA
		1106HMPV-Pv1	GGGACAAGTCAAAATGTCDTTCCCTGAAGG
Human respiratory syncyntial virus	Subtype A	1131RSVA-Fv1	GCTCTTAGCAAAGTCAAGTTGAATGA	N
		1131RSVA-Rv1	TGCTCCGTTGGATGGTGTATT
		1131RSVA-Pv1	ACACTCAACAAAGATCAACTTCTGTCATCCAGC
	Subtype B	1131RSVB-Fv1	GATGGCTCTTAGCAAAGTCAAGTTAA	N
		1131RSVB-Rv1	TGTCAATATTATCTCCTGTACTACGTTGAA
		1131RSVB-Pv1	TGATACATTAAATAAGGATCAGCTGCTGTCATCCA
Picornavirus	Picornavirus	1141PICO-OASv1	ACATRTTYTSNCCAAANAYDCCCAT	5UTR
		1141PICO-OSv1	CCGGCCCCTGAATGYGGCTAA
		1141PICO-IASv1	ACCRACTACTTTGGGTGTCCGTG
		1141PICO-ISv1	TCWGGHARYTTCCAMCACCANCC
	Rhinovirus	1142RhV-Fv1	AGCCTGCGTGGCKGCC	5UTR
		1142RhV-Rv1	GAAACACGGACACCCAAAGTAGT
		1142RhV-Pv1	CTCCGGCCCCTGAATGYGGCTAA
	Cover both rhinovirus and enterovirus	1143HRV-s1	YAGCCTGCGTGGCKGCC	5UTR
		1143ENV-s2	CAGGCTGCGTTGGCGGC
		1143HR/ENV-As	GGACACCCAAAGTAGTYGGTYC
		1143HR/ENV-P	TCCTCCGGCCCCTGAATGYGGCTAA
Human parainfluenza virus	Type 1	1161PIV1-Fvp	CAGTAGCCAGATGTGTGTCCTTC	F-HN
		1161PIV1-Rvp	CTTAGGGTTAAAGACAATCCAGYCAAC
		1161PIV1-Pvp	CCGTGGARTTRTCATTTCGGGTTGTAGA
	Type 2	1171PIV2-Fvp	ACCATTTACCTAAGTGATGGAATCA	HN
		1171PIV2-Rvp	GATCAGTYGTGGCATAATCTTCT
		1171PIV2-Pvp	CGCAAAAGCTGTTCAGTCACTGCTATACC
	Type 3	1181PIV3-Fvp	CAGGRAGCATTGTRTCATCTGTC	HN
		1181PIV3-Rvp	GCCAGCTCGTTTACYCTTT
		1181PIV3-Pvp	CCCAGTCATAACTTACTCAACAGCAACCG
	Type 4	1191PIV4-Fvp	CCTGGAGTCCCATCAAAAGT	P
		1191PIV4-Rvp	GCATCTATACGAACACCTGCT
		1191PIV4-Pvp	GCTGCCGTCTCAAAATTTGTTGATCAAGACAATACAATTGGCAGC
Coronavirus	Cover 4 types of human coronavirus (229E, NL63, OC43 and HKU1)	1201HCoV-Fv1	GGTTGGGACTATCCTAAGTGTGA	OFR1ab
		1201HCoV-Rv1	CCATCATCAGATAGAATCATCATA
	Human coronavirus 229E	1211229E-Fv1	CAGTCAAATGGGCTGATGCA	NP
		1211229E-Rv1	AAAGGGCTATAAAGAGAATAAGGTATTCT
		1211229E-Pv1	CCCTGACGACCACGTTGTGGTTCA
	Human coronavirus NL63	1221NL63-Fv1	GACCAAAGCACTGAATAACATTTTCC	NP
		1221NL63-Rv1	ACCTAATAAGCCTCTTTCTCAACCC
		1221NL63-Pv1	AACACGCTTCCAACGAGGTTTCTTCAACTGAG
	Human coronavirus OC43	1231OC43-Fv1	CGATGAGGCTATTCCGACTAGGT	NP
		1231OC43-Rv1	CCTTCCTGAGCCTTCAATATAGTAACC
		1231OC43-Pv1	TCCGCCTGGCACGGTACTCCCT
	Human coronavirus HKU1	1241HKU1-Fv1	CCTTGCGAATGAATGTGCT	ORF1ab
		1241HKU1-Rv1	TTGCATCACCACTGCTAGTACCAC
		1241HKU1-Pv1	TGTGTGGCGGTTGCTATTATGTTAAGCCTG
